# Supplementary material for: Construction and Evaluation of a High-Frequency Hearing Loss Screening Tool for Community Residents
Source: Int J Environ Res Public Health. 2021 Nov 23;18(23):12311. doi: 10.3390/ijerph182312311 (PMC8657277; doi:10.3390/ijerph182312311)
Supplement: Supplementary file 1 [file ijerph-18-12311-s001.zip]

Archive with 1 entries (1 files):
- ijerph-1420768-supplementary.pdf
